# Supplementary material for: Enhanced Yield of GmJAG1-Edited Soybeans Accompanied by Improved Function of the Rhizosphere Microbiome
Source: Plants (Basel). 2026 Jun 12;15(12):1828. doi: 10.3390/plants15121828 (PMC13306578; doi:10.3390/plants15121828)
Supplement: Supplementary file 1 [file plants-15-01828-s001.zip]

Archive with 1 entries (1 files):
- plants-4337016-supplementary.pdf
